# Supplementary material for: Suppressed competitive exclusion enabled the proliferation of Permian/Triassic boundary microbialites
Source: Depos Rec. 2019 Nov 20;6(1):62–74. doi: 10.1002/dep2.97 (PMC7043383; doi:10.1002/dep2.97)
Supplement: Supplementary file 1 [file DEP2-6-62-s001.zip]

Archive with 2 entries (2 files):
- dep297-sup-0001-Suppinfo.docx
- dep297-sup-0002-DatasetS1.csv
