# Supplementary material for: Suppressed competitive exclusion enabled the proliferation of Permian/Triassic boundary microbialites
Source: Depos Rec. 2019 Nov 20;6(1):62–74. doi: 10.1002/dep2.97 (PMC7043383; doi:10.1002/dep2.97)
Supplement: Supplementary file 1 [file DEP2-6-62-s001.zip › dep297-sup-0002-DatasetS1.csv]

	Taxanomic categories used in surveys of thin sections
			Foraminifera						Bivalve										Brachiopod		Gastropod											Echinoderm		Problematica
Sample ID	Keratose sponge	Ostracods	Earlandia	Postcladella kalhori	Nodosaria spp.	Globivalvulina spp.	Glomospira spp.	Hemigordius spp.	Non-pectinid, unornamented	Non-pectinid, acute ribs	Non-pectinid, rounded ribs	Non-pectinid, slighlty rounded and long acute ribs	Pectinid, unornamented	Pectinid, rounded ribs	Pectinid, acute ribs	Pectinid with folds	Bakevellid	Bakevellid, acute ribs	Articulate brachiopod	Inarticulate brachiopod	High-spired, unornamented	High-spired, acute costae	High-spired, elongated, unoramented	High-spired, oval chambers, unornamented	High-spired, flat subsutural ramp	High-spired, angled subsutural ramp	High-spired, rapidly expanding whorls	High-spired,	Planispiral, unoramented	Planispiral, ribs	Microconchid	Echinoid	Holocrinid	Indeterminate A	Indeterminate B	Inderterminate C	Indeterminate D		Richness	Number of Individuals	Volume	Country	Section	Lithology	Dep. Setting	Setting
2016.6.16F	0	130	4	0	0	11	1	0	30	0	0	0	1	0	0	0	0	0	0	0	4	0	0	0	0	0	0	0	2	0	22	0	0	0	0	0	0		9	205	199	China	Dajiang	Thrombolite	Mid-shelf	Inner platform
2016.6.16G	0	12	0	0	0	0	0	0	0	0	0	0	0	0	0	0	0	0	0	0	0	0	0	0	0	0	0	0	0	0	0	0	0	0	0	0	0		1	12	200	China	Dajiang	Thrombolite	Mid-shelf	Inner platform
2016.6.16I	0	140	0	0	0	0	0	0	21	0	0	0	0	0	0	0	0	1	0	0	1	0	0	0	0	0	0	0	0	0	10	0	0	0	0	0	0		5	173	199	China	Dajiang	Thrombolite	Mid-shelf	Inner platform
2016.6.16J	0	178	0	0	10	0	0	0	2	0	0	0	0	0	0	0	0	0	0	0	5	0	2	0	0	0	0	0	5	0	3	0	0	0	0	0	0		7	205	200	China	Dajiang	Thrombolite	Mid-shelf	Inner platform
2016.6.16K	0	125	3	0	0	0	0	0	23	0	0	0	0	0	0	1	0	0	0	6	12	0	0	0	0	0	0	0	0	0	15	0	0	0	0	0	0		7	185	188	China	Dajiang	Thrombolite	Mid-shelf	Inner platform
2016.6.16E	0	135	0	0	0	0	0	0	4	0	0	0	0	0	0	0	0	0	0	0	3	0	0	0	0	0	0	0	2	0	5	0	0	0	0	0	0		5	149	197	China	Dajiang	Thrombolite	Mid-shelf	Inner platform
2016.6.14D	0	47	0	1	0	0	0	0	10	0	0	0	4	0	0	0	0	0	0	0	7	0	0	0	0	0	0	0	0	0	6	0	0	0	0	0	0		6	75	200	China	Dawen	Thrombolite	Mid-shelf	Inner platform
2016.6.14E	0	56	0	0	0	0	0	0	2	0	0	0	0	0	0	1	0	0	0	0	0	0	0	0	0	0	0	0	0	0	0	0	0	0	0	0	0		3	59	200	China	Dawen	Stromatolite	Mid-shelf	Inner platform
2016.6.14G	0	146	0	0	0	0	0	0	70	0	0	0	0	0	0	0	0	0	0	0	53	0	0	0	0	0	0	0	4	0	45	0	0	0	0	0	0		5	318	200	China	Dawen	Thrombolite	Mid-shelf	Inner platform
2016.6.14F	0	96	1	9	0	0	0	0	83	0	0	0	12	0	0	0	1	0	0	0	27	7	0	1	0	0	0	0	8	0	48	0	0	0	0	0	0		11	293	195	China	Dawen	Thrombolite	Mid-shelf	Inner platform
2016.6.14I	0	97	0	0	0	0	0	0	20	0	0	0	4	0	0	0	0	0	0	0	11	0	0	0	0	0	0	0	3	0	4	0	0	0	0	0	0		6	139	194	China	Dawen	Thrombolite	Mid-shelf	Inner platform
2016.6.14I2	0	38	0	0	0	0	0	0	3	0	0	0	3	0	0	0	0	0	0	0	4	0	0	0	0	0	0	0	0	0	18	0	0	0	0	0	0		5	66	200	China	Dawen	Thrombolite	Mid-shelf	Inner platform
2016.6.14J	0	125	0	0	0	0	0	0	77	0	0	0	5	0	1	0	1	0	0	4	35	2	0	0	0	2	0	0	7	0	23	19	0	0	5	0	0		13	306	200	China	Dawen	Thrombolite	Mid-shelf	Inner platform
2016.6.14N	0	155	0	0	0	0	0	0	75	3	0	4	2	0	2	0	0	0	0	3	28	0	9	0	0	1	0	0	12	0	68	13	0	0	0	0	0		13	375	199	China	Dawen	Thrombolite	Mid-shelf	Inner platform
2016.6.14K	0	40	0	0	0	0	0	0	6	0	0	0	2	0	0	0	0	0	0	0	3	0	0	0	0	0	0	0	0	0	0	0	0	0	0	0	14		5	65	200	China	Dawen	Thrombolite	Mid-shelf	Inner platform
2016.6.12A	0	64	0	0	0	0	0	0	25	0	0	0	7	0	0	0	0	0	0	0	51	0	0	0	0	0	5	0	6	0	6	0	0	0	0	0	0		7	164	200	China	Dongjawen I	Thrombolite	Mid-shelf	Inner platform
2016.6.12E	0	104	0	0	0	0	0	0	26	0	0	0	3	0	0	0	0	0	0	4	18	0	0	0	0	0	1	0	5	0	9	0	0	0	1	1	0		10	172	200	China	Dongjawen I	Thrombolite	Mid-shelf	Inner platform
2016.6.10A	0	142	0	0	0	0	2	0	63	12	2	4	12	0	0	0	9	0	0	9	7	0	0	0	0	0	0	0	0	0	32	66	0	0	1	0	0		13	361	200	China	Dongjawen I	Thrombolite	Mid-shelf	Inner platform
2016.6.12D	0	14	0	0	0	0	0	0	26	0	0	0	0	0	0	0	0	0	0	0	12	0	0	0	0	0	0	0	0	0	7	0	0	0	0	0	0		4	59	200	China	Dongjawen I	Thrombolite	Mid-shelf	Inner platform
2016.6.12C	0	62	0	0	0	0	0	0	27	0	0	0	0	0	0	0	0	0	0	0	37	1	0	3	0	0	0	0	0	0	26	0	0	0	0	0	0		6	156	200	China	Dongjawen I	Thrombolite	Mid-shelf	Inner platform
2016.6.12H	0	26	0	1	0	0	0	0	17	0	0	0	8	0	0	0	1	0	0	2	17	0	0	0	0	0	0	0	6	0	14	1	0	0	0	1	17		12	111	159	China	Dongjawen I	Thrombolite	Mid-shelf	Inner platform
2016.6.12I	0	86	0	0	0	0	0	0	52	0	0	0	0	0	0	0	0	0	0	2	38	0	0	0	0	0	1	0	26	0	17	0	0	0	0	0	0		7	222	200	China	Dongjawen II	Thrombolite	Mid-shelf	Inner platform
2016.6.12J	0	19	0	0	0	0	0	0	7	2	0	0	1	0	0	0	0	0	0	0	7	0	0	0	0	0	0	0	0	0	10	0	0	0	0	0	0		6	46	200	China	Dongjawen II	Thrombolite	Mid-shelf	Inner platform
2016.6.16N	0	13	0	0	0	0	0	0	3	0	0	0	0	0	0	0	0	0	0	0	0	0	0	0	0	0	0	0	0	0	3	0	0	0	0	0	0		3	19	196	China	Houchang	Stromatolite	Mid-shelf	Inner platform
2016.6.16O	0	52	0	0	0	0	0	0	23	0	0	0	1	0	0	1	1	0	0	4	3	0	0	0	0	0	0	0	0	0	27	0	0	0	0	0	0		8	112	200	China	Houchang	Thrombolite	Mid-shelf	Inner platform
2016.6.16M	0	77	2	0	0	0	0	0	37	7	3	4	4	0	0	0	0	0	0	0	8	0	0	16	0	0	0	0	0	0	62	0	0	0	0	0	0		10	220	193	China	Houchang	Stromatolite	Mid-shelf	Inner platform
2016.6.12K	0	74	1	0	0	0	0	0	65	19	6	6	31	0	0	1	4	5	0	1	9	0	0	0	2	0	0	0	1	0	94	7	0	0	0	0	0		16	326	188	China	Houchang	Thrombolite	Mid-shelf	Inner platform
2016.6.9D	0	170	9	3	0	0	0	0	41	0	0	0	0	0	0	0	2	0	0	0	47	0	0	0	0	0	0	0	5	0	12	0	0	0	0	0	0		8	289	200	China	Longbai	Thrombolite	Mid-shelf	Inner platform
2016.6.15A	0	8	0	0	0	0	0	0	0	0	0	0	0	0	0	0	0	0	0	0	0	0	0	0	0	0	0	0	0	0	0	0	0	0	0	0	0		1	8	200	China	Rongbao	Stromatolite	Mid-shelf	Inner platform
2016.6.8F	0	34	2	2	0	0	0	0	20	0	0	0	0	0	0	0	0	0	0	0	10	0	0	0	0	0	0	0	1	0	16	0	0	0	0	0	0		7	85	199	China	Xingbaihe	Thrombolite	Mid-shelf	Inner platform
2016.6.8G1	0	31	0	0	0	0	0	0	19	0	0	0	8	0	0	0	0	0	0	0	0	0	0	0	0	0	0	0	0	0	3	2	0	0	0	0	0		5	63	191	China	Xingbaihe	Stromatolite	Mid-shelf	Inner platform
2016.6.8I	0	23	4	0	0	0	0	0	22	1	0	0	3	0	0	0	0	0	0	0	13	0	0	0	0	0	0	0	0	0	18	0	0	0	0	0	0		7	84	200	China	Xingbaihe	Thrombolite	Mid-shelf	Inner platform
2016.6.8L	0	91	0	0	0	0	0	0	44	0	0	0	9	0	0	0	0	0	0	0	5	0	0	0	0	0	0	0	0	0	32	2	0	0	0	0	0		6	183	199	China	Xingbaihe	Thrombolite	Mid-shelf	Inner platform
2016.6.8K	0	48	0	0	0	0	0	0	10	0	0	0	0	0	0	0	0	0	0	0	11	0	0	0	0	0	0	0	4	0	23	0	0	0	0	0	0		5	96	200	China	Xingbaihe	Thrombolite	Mid-shelf	Inner platform
2016.6.8M	0	59	1	2	0	0	0	0	21	0	0	0	0	0	0	0	0	0	3	0	5	0	0	0	0	1	0	0	0	0	21	0	0	0	0	0	0		8	113	200	China	Xingbaihe	Thrombolite	Mid-shelf	Inner platform
2016.6.8P	0	162	1	0	0	0	0	0	33	0	0	0	5	0	0	0	0	0	0	2	8	0	0	0	0	0	0	0	18	0	68	0	0	0	6	0	0		9	303	200	China	Xingbaihe	Thrombolite	Mid-shelf	Inner platform
2016.6.8S	0	100	0	0	0	0	0	0	16	0	0	0	2	0	0	0	0	0	0	0	3	0	0	0	0	0	0	0	0	0	15	0	0	0	0	0	0		5	136	197	China	Xingbaihe	Thrombolite	Mid-shelf	Inner platform
2016.6.8T	0	53	1	0	0	0	0	0	83	0	0	0	13	0	0	0	0	0	0	0	38	0	1	0	0	0	0	0	11	0	30	58	0	0	0	0	0		9	288	200	China	Xingbaihe	Thrombolite	Mid-shelf	Inner platform
2016.6.4E	0	12	0	0	0	0	0	0	2	0	0	0	0	0	0	0	0	0	0	0	2	0	0	0	0	0	0	0	0	0	3	1	0	0	0	0	0		5	20	105	China	Youjianzhai	Thrombolite	Mid-shelf	Inner platform
2016.6.4F	0	38	0	0	0	0	0	0	33	0	2	0	0	0	0	0	0	0	0	0	20	2	0	0	0	0	0	0	1	0	22	0	0	0	0	0	0		7	118	200	China	Youjianzhai	Thrombolite	Mid-shelf	Inner platform
2016.6.4L	0	120	0	0	0	0	0	0	4	0	0	0	0	0	0	0	0	0	0	0	13	0	0	4	0	0	0	0	5	0	44	0	0	0	0	0	0		6	190	188	China	Youjianzhai	Stromatolite	Mid-shelf	Inner platform
2016.6.4H	0	59	0	1	0	0	0	0	89	0	0	0	22	0	0	0	0	0	0	0	22	0	1	1	0	0	0	0	6	0	64	4	0	0	0	0	0		10	269	200	China	Youjianzhai	Thrombolite	Mid-shelf	Inner platform
2016.6.4O	0	113	2	0	0	0	0	0	2	0	0	0	0	0	0	0	0	0	0	0	8	0	0	0	0	0	0	0	0	0	10	0	0	0	0	0	0		5	135	200	China	Youjianzhai	Thrombolite	Mid-shelf	Inner platform
2016.6.4I	0	67	0	0	0	0	0	0	46	20	0	22	29	0	0	1	4	10	0	0	9	0	0	0	0	0	0	0	0	0	50	0	0	0	0	0	0		10	258	100	China	Youjianzhai	Thrombolite	Mid-shelf	Inner platform
2016.6.4V	0	139	0	0	0	0	0	0	30	1	0	0	2	0	0	0	2	0	0	7	43	0	1	0	0	0	0	0	3	0	58	0	0	0	0	0	0		10	286	200	China	Youjianzhai	Thrombolite	Mid-shelf	Inner platform
2016.6.4X2	0	88	0	0	0	0	1	0	5	0	0	0	0	0	0	0	0	0	0	0	7	0	0	0	0	0	0	0	5	0	18	0	0	0	0	0	0		6	124	264	China	Youjianzhai	Thrombolite	Mid-shelf	Inner platform
2016.6.6A	0	157	0	0	0	0	0	0	37	0	0	0	8	0	0	0	2	0	0	0	30	1	3	0	2	0	2	0	11	0	48	0	0	0	0	0	0		11	301	200	China	Youjianzhai	Thrombolite	Mid-shelf	Inner platform
2016.6.6B	0	158	0	1	0	0	0	0	4	0	0	0	0	0	0	0	0	0	0	10	17	3	1	0	0	0	0	0	2	0	12	0	0	0	0	0	0		9	208	200	China	Youjianzhai	Thrombolite	Mid-shelf	Inner platform
Bukk-12	0	9	0	0	0	0	0	0	0	0	0	0	0	0	0	0	0	0	0	0	0	0	0	0	0	0	0	0	0	0	0	0	0	0	0	0	0		1	9	288	Hungary	Balvany-East	Stromatolite	Offshore transition	Ramp
2015.9.11B	0	75	24	0	0	0	0	0	0	0	0	0	0	0	0	0	0	0	0	0	0	0	0	0	0	0	0	0	0	0	1	0	0	0	0	0	0		3	100	213	Hungary	Balvany-North	Stromatolite	Offshore transition	Ramp
2015.9.11C	0	161	70	0	0	0	0	0	0	0	0	0	0	0	0	0	0	0	0	0	0	0	0	0	0	0	0	0	0	0	0	0	0	0	0	0	0		2	231	328	Hungary	Balvany-North	Stromatolite	Offshore transition	Ramp
2015.9.11G	0	98	46	0	0	0	0	0	0	0	0	0	0	0	0	0	0	0	0	0	0	0	0	0	0	0	0	0	0	0	0	0	0	0	0	0	0		2	144	206	Hungary	Balvany-North	Stromatolite	Offshore transition	Ramp
2015.9.11D	0	149	63	0	0	0	0	0	0	0	0	0	0	0	0	0	0	0	0	0	0	0	0	0	0	0	0	0	0	0	0	0	0	0	0	0	0		2	212	206	Hungary	Balvany-North	Stromatolite	Offshore transition	Ramp
2015.9.11E	0	65	20	0	0	0	0	0	3	0	0	0	0	0	0	0	0	0	0	0	3	0	0	0	0	0	0	0	0	0	0	0	0	0	0	0	0		4	91	200	Hungary	Balvany-North	Stromatolite	Offshore transition	Ramp
2015.9.11F	0	58	16	0	0	0	0	0	0	0	0	0	2	0	0	0	0	0	0	0	2	0	0	0	0	0	0	0	0	0	0	0	0	0	0	0	0		4	78	256	Hungary	Balvany-North	Stromatolite	Offshore transition	Ramp
KDA/A1	0	7	0	0	0	0	0	0	0	0	0	0	0	0	0	0	0	0	0	0	3	0	0	0	0	0	0	0	0	0	9	0	0	0	0	0	0		3	19	250	Iran	Kuh e Dena	Thrombolite	Mid-shelf	Platform margin
KDA/AC	0	0	0	0	0	0	0	0	0	0	0	0	0	0	0	0	0	0	0	0	0	0	0	0	0	0	0	0	0	0	0	0	0	0	0	0	0		0	0	174	Iran	Kuh e Dena	Thrombolite	Mid-shelf	Platform margin
KDA/D2	0	0	0	0	0	0	0	0	0	0	0	0	0	0	0	0	0	0	0	0	0	0	0	0	0	0	0	0	0	0	0	0	0	0	0	0	0		0	0	127	Iran	Kuh e Dena	Thrombolite	Mid-shelf	Platform margin
KDA/AB2	0	7	1	0	0	0	0	0	0	0	0	0	0	0	0	0	0	0	0	0	2	0	2	0	0	0	0	0	0	0	3	0	0	0	0	0	0		5	15	176	Iran	Kuh e Dena	Thrombolite	Mid-shelf	Platform margin
SU 1.25	29	12	1	2	0	0	0	0	0	0	0	0	1	0	0	0	0	0	0	0	1	0	0	0	0	0	0	0	0	0	5	0	0	0	0	0	0		7	51	40	Iran	Kuh e Surmeh	Thrombolite	Mid-shelf	Platform
SU 1.80	0	1	1	0	0	0	0	0	0	0	0	0	0	0	0	0	0	0	0	0	1	0	0	0	0	0	0	0	0	0	1	0	0	0	0	0	0		4	4	52	Iran	Kuh e Surmeh	Thrombolite	Mid-shelf	Platform
SU 1.95	44	39	6	1	0	0	0	0	0	0	0	0	5	0	0	0	0	0	0	0	3	0	0	0	0	0	0	0	0	0	9	0	0	0	0	0	0		7	107	55	Iran	Kuh e Surmeh	Thrombolite	Mid-shelf	Platform
SU 2.25	51	30	2	2	0	0	0	0	0	0	0	0	1	0	0	0	0	0	0	0	1	0	0	0	0	0	0	0	0	0	2	0	0	0	0	0	0		7	89	53	Iran	Kuh e Surmeh	Thrombolite	Mid-shelf	Platform
SU 2.40	19	11	0	1	0	0	0	0	0	0	0	0	1	0	0	0	0	0	0	0	0	0	0	0	0	0	0	0	0	0	5	0	0	0	0	0	0		5	37	26	Iran	Kuh e Surmeh	Thrombolite	Mid-shelf	Platform
SU 2.90 (MB4)	156	20	0	8	0	0	0	0	0	0	0	0	1	0	0	0	0	0	0	0	2	0	0	0	0	0	0	0	3	0	74	0	0	0	1	0	0		8	265	116	Iran	Kuh e Surmeh	Thrombolite	Mid-shelf	Platform
SU 2.90 (2;MB7)	95	41	3	69	0	0	0	2	9	0	5	0	0	0	0	0	0	0	0	0	2	0	0	0	0	0	0	0	1	0	12	0	0	0	0	0	0		10	239	182	Iran	Kuh e Surmeh	Thrombolite	Mid-shelf	Platform
SU 3.05	0	60	0	0	0	0	0	0	1	0	0	0	0	0	0	0	0	0	3	0	0	0	0	0	0	0	0	0	0	0	32	0	0	0	0	0	0		4	96	173	Iran	Kuh e Surmeh	Thrombolite	Mid-shelf	Platform
SU 3.05 (MB1)	8	57	0	0	0	0	0	0	1	0	0	0	0	0	0	0	0	0	0	0	0	0	0	0	0	0	0	0	0	0	17	0	0	0	0	0	0		4	83	173	Iran	Kuh e Surmeh	Thrombolite	Mid-shelf	Platform
SU 3.10	55	11	0	22	0	0	0	0	0	0	0	0	0	0	0	0	0	0	0	0	0	0	0	0	0	0	0	0	0	0	4	0	0	0	0	0	0		4	92	62	Iran	Kuh e Surmeh	Thrombolite	Mid-shelf	Platform
SU 3.30	27	17	0	3	0	0	0	0	0	1	0	0	0	0	0	0	0	0	0	0	2	0	0	0	0	0	0	0	2	0	3	0	0	0	0	0	0		7	55	28	Iran	Kuh e Surmeh	Thrombolite	Mid-shelf	Platform
SU 3.60	48	8	12	2	0	0	0	0	0	0	0	0	0	0	0	0	0	0	0	0	0	0	0	0	0	0	0	0	0	0	8	0	0	0	0	0	0		5	78	59	Iran	Kuh e Surmeh	Thrombolite	Mid-shelf	Platform
SU 3.95	40	40	3	0	0	0	0	0	1	0	1	0	1	0	0	0	0	0	0	0	2	0	0	0	0	0	0	0	6	0	5	0	0	0	0	0	0		9	99	40	Iran	Kuh e Surmeh	Thrombolite	Mid-shelf	Platform
MB6	33	14	16	3	0	0	0	0	0	0	0	0	0	0	0	0	0	0	0	0	0	0	0	0	0	0	0	0	0	0	10	0	0	0	0	0	0		5	76	42	Iran	Kuh e Surmeh	Thrombolite	Mid-shelf	Platform
MB6 1.7	42	11	25	0	0	0	0	0	0	0	0	0	0	0	0	0	0	0	0	0	0	0	0	0	0	0	0	0	0	0	18	0	0	0	0	0	0		4	96	50	Iran	Kuh e Surmeh	Thrombolite	Mid-shelf	Platform
MB4	90	37	0	49	0	0	0	0	0	0	0	0	0	0	0	0	0	0	0	0	1	0	0	0	0	0	0	0	0	0	17	0	0	0	0	0	0		5	194	126	Iran	Kuh e Surmeh	Thrombolite	Mid-shelf	Platform
KeS MB2	45	34	3	5	0	0	0	0	1	0	0	0	0	0	0	0	0	0	0	0	0	0	0	0	0	0	0	0	0	0	14	0	0	0	0	0	0		6	102	56	Iran	Kuh e Surmeh	Thrombolite	Mid-shelf	Platform
SU 2h	123	39	5	56	0	0	0	0	2	0	0	0	2	0	0	0	0	0	0	0	3	0	0	0	0	0	0	0	4	0	13	0	0	0	0	0	0		9	247	130	Iran	Kuh e Surmeh	Thrombolite	Mid-shelf	Platform
MB9	217	192	0	4	0	0	0	0	0	0	0	0	0	0	0	0	0	0	0	0	3	0	1	0	0	0	0	0	0	0	20	0	0	0	0	0	0		6	437	227	Iran	Kuh e Surmeh	Thrombolite	Mid-shelf	Platform
MB8	140	64	4	14	0	0	0	0	2	0	0	0	2	0	0	0	0	0	0	0	10	0	0	0	0	0	0	0	5	0	28	0	0	0	0	0	0		9	269	151	Iran	Kuh e Surmeh	Thrombolite	Mid-shelf	Platform
SHA 56	0	4	0	0	0	0	0	0	0	0	0	0	0	0	0	0	0	0	0	0	0	0	0	0	0	0	0	0	0	0	0	0	0	0	0	0	0		1	4	124	Iran	Shareeza	Digitate	Offshore transition	Open shelf
SHA 101	0	1	0	0	0	0	0	0	4	0	0	0	3	0	0	0	0	0	0	0	0	0	0	0	0	0	0	0	0	0	0	0	0	0	0	0	0		3	8	70	Iran	Shareeza	Digitate	Offshore transition	Open shelf
SHA MB4 QS	0	22	0	0	0	0	0	0	0	0	0	0	0	0	0	0	0	0	0	0	4	0	0	0	0	0	0	0	9	0	1	0	0	0	0	0	0		4	36	82	Iran	Shareeza	Digitate	Offshore transition	Open shelf
SHA MB4	0	22	0	0	0	0	0	0	0	0	0	0	0	0	0	0	0	0	0	0	3	0	0	0	0	0	0	0	9	0	1	0	0	0	0	0	0		4	35	93	Iran	Shareeza	Thrombolite	Offshore transition	Open shelf
SHA MB3	0	0	0	2	0	0	0	0	0	0	0	0	0	0	0	0	0	0	0	0	0	0	0	0	0	0	0	0	0	0	1	0	0	0	0	0	0		2	3	77	Iran	Shareeza	Thrombolite	Offshore transition	Open shelf
TU12-07	0	0	0	0	0	0	0	0	0	0	0	0	0	0	0	0	0	0	0	0	0	0	0	0	0	0	0	0	0	0	0	0	0	0	0	0	0		0	0	306	Turkey	Curuk Dag	Stromatolite	Mid-shelf	Platform
TU12-06	0	6	1	0	0	0	0	0	0	0	0	0	0	0	0	0	0	0	0	0	0	0	0	0	0	0	0	0	0	0	13	0	0	0	0	0	0		3	20	408	Turkey	Curuk Dag	Stromatolite	Mid-shelf	Platform
TU12-05	0	17	24	59	0	0	10	0	2	0	0	0	0	0	0	0	0	0	0	0	46	0	0	0	0	0	0	0	0	22	25	0	0	0	0	0	0		8	205	362	Turkey	Curuk Dag	Stromatolite	Mid-shelf	Platform
TU12-04	0	45	3	0	0	0	0	0	0	0	0	0	0	0	0	0	0	0	0	0	2	0	0	0	0	0	0	0	0	0	27	0	0	0	0	0	0		4	77	366	Turkey	Curuk Dag	Stromatolite	Mid-shelf	Platform
TU12-02	0	10	1	6	0	0	0	0	0	0	0	0	0	0	0	0	0	0	0	0	0	0	0	0	0	0	0	0	0	0	16	0	0	0	0	0	0		4	33	361	Turkey	Curuk Dag	Stromatolite	Mid-shelf	Platform
T99 16	0	6	0	0	0	0	0	0	0	0	0	0	0	0	0	0	0	0	0	0	0	0	0	0	0	0	0	0	0	0	1	0	0	0	0	0	0		2	7	56	Turkey	Curuk Dag	Stromatolite?	Mid-shelf	Platform
TU12-08	166	70	0	65	0	0	0	0	3	0	0	0	0	0	0	3	0	0	0	0	4	0	0	0	0	0	0	0	0	0	48	0	0	0	0	0	0		7	359	400	Turkey	Curuk Dag	Thrombolite	Mid-shelf	Platform
TU12-03	0	5	1	0	0	0	0	0	0	0	0	0	0	0	0	0	0	0	0	0	9	0	0	0	0	0	0	0	0	0	0	0	0	0	0	0	0		3	15	408	Turkey	Oznur Tepe	Stromatolite	Inner shelf	Platform
2017.10.12E	93	73	0	0	0	0	0	0	4	0	0	0	4	0	0	0	1	0	0	0	22	1	1	0	0	0	0	0	15	0	14	0	0	0	0	0	0		10	228	202	Armenia	Chanakhchi Hill	Thrombolite	Mid-ramp	Platform
V4/3	0	0	84	3	0	0	0	0	1	0	0	0	0	0	0	0	0	0	0	0	0	0	0	0	0	0	0	0	0	0	0	0	0	0	0	0	0		3	88	75	Slovenia	Vojsko	Stromatolite	Mid-ramp	Ramp
T4/9A	0	57	98	4	0	0	0	0	0	0	0	0	0	0	0	0	0	0	0	0	1	0	0	0	0	0	0	0	0	0	1	0	0	0	0	0	0		5	161	238	Slovenia	Masore	Stromatolite	Mid-ramp	Ramp
T4/8	0	12	18	0	0	0	0	0	0	0	0	0	0	0	0	0	0	0	0	0	1	0	0	0	0	0	0	0	0	0	1	0	0	0	0	0	0		4	32	202	Slovenia	Masore	Stromatolite	Mid-ramp	Ramp
1D11J	0	10	16	1	0	0	0	0	0	0	0	0	0	0	0	0	0	0	0	0	0	0	0	0	0	0	0	0	0	0	0	0	0	0	0	0	0		3	27	99	Slovenia	Idrijca	Stromatolite	Mid-ramp	Ramp
1D11H	0	10	87	2	0	0	0	0	0	0	0	0	0	0	0	0	0	0	0	0	1	0	0	0	0	0	0	0	0	0	3	0	0	0	0	0	0		5	103	121	Slovenia	Idrijca	Stromatolite	Mid-ramp	Ramp
1D11D	0	16	2	0	0	0	0	0	0	0	0	0	0	0	0	0	0	0	0	0	0	0	0	0	0	0	0	0	0	0	1	0	0	0	0	0	0		3	19	108	Slovenia	Idrijca	Stromatolite	Mid-ramp	Ramp
1D11C	0	57	26	0	0	0	0	0	0	0	0	0	0	0	0	0	0	0	0	0	0	0	0	0	0	0	0	0	0	0	3	0	0	0	0	0	0		3	86	159	Slovenia	Idrijca	Stromatolite	Mid-ramp	Ramp
1D11B	0	15	34	0	0	0	0	0	0	0	0	0	0	0	0	0	0	0	0	0	0	0	0	0	0	0	0	0	0	0	0	0	0	0	0	0	0		2	49	113	Slovenia	Idrijca	Stromatolite	Mid-ramp	Ramp
1D8C	0	11	6	0	0	0	0	0	0	0	0	0	0	0	0	0	0	0	0	0	1	0	0	0	0	0	0	0	0	0	2	0	0	0	0	0	0		4	20	213	Slovenia	Idrijca	Stromatolite	Mid-ramp	Ramp
1D7A	0	6	6	0	0	0	0	0	0	0	0	0	0	0	0	0	0	0	0	0	0	0	0	0	0	0	0	0	0	0	0	0	0	0	0	0	0		2	12	95	Slovenia	Idrijca	Stromatolite	Mid-ramp	Ramp
1D5A	0	1	0	0	0	0	0	0	0	0	0	0	0	0	0	0	0	0	0	0	0	0	0	0	0	0	0	0	0	0	0	0	0	0	0	0	0		1	1	81	Slovenia	Idrijca	Stromatolite	Mid-ramp	Ramp
1D8A	0	6	22	0	0	0	0	0	2	0	0	0	0	0	0	0	0	0	0	0	0	0	0	0	0	0	0	0	0	0	1	0	1	0	0	0	0		5	32	161	Slovenia	Idrijca	Stromatolite	Mid-ramp	Ramp
1D9A	0	14	25	0	0	0	0	0	0	0	0	0	0	0	0	0	0	0	0	0	1	0	0	0	0	0	0	0	0	0	0	0	0	0	0	0	0		3	40	200	Slovenia	Idrijca	Stromatolite	Mid-ramp	Ramp
1D3	0	2	5	0	0	0	0	0	0	0	0	0	0	0	0	0	0	0	0	0	0	0	0	0	0	0	0	0	0	0	0	0	0	0	0	0	0		2	7	112	Slovenia	Idrijca	Stromatolite	Mid-ramp	Ramp
T4/7	0	9	31	0	0	0	0	0	3	0	0	0	0	0	0	0	0	0	0	0	0	0	0	0	0	0	0	0	0	0	0	0	0	0	0	0	0		3	43	400	Slovenia	Masore	Stromatolite	Mid-ramp	Ramp
1D11F	0	27	11	1	0	0	0	0	0	0	0	0	0	0	0	0	0	0	0	0	1	0	0	0	0	0	0	0	0	0	9	0	1	0	0	0	0		6	50	350	Slovenia	Idrijca	Stromatolite	Mid-ramp	Ramp
2017.10.11B	41	30	0	1	0	0	0	0	1	0	0	0	0	0	0	0	0	0	0	0	2	0	0	0	0	0	0	0	0	0	7	0	0	0	1	0	0		7	83	364	Armenia	Ogbin	Thrombolite	Mid-ramp	Platform
2017.10.11C	0	0	0	1	0	0	0	0	0	0	0	0	0	0	0	0	0	0	0	0	0	0	0	0	0	0	0	0	0	0	0	0	0	0	0	0	0		1	1	89	Armenia	Ogbin	Thrombolite	Mid-ramp	Platform
2017.10.11D	4	1	2	0	0	0	0	0	2	0	0	0	0	0	0	0	0	0	0	0	0	0	0	0	0	0	0	0	0	0	2	0	0	0	0	0	0		5	11	209	Armenia	Ogbin	Thrombolite	Mid-ramp	Platform
2017.10.11D2	0	5	2	0	0	0	0	0	0	0	0	0	0	0	0	0	0	0	0	0	2	0	1	0	0	0	0	0	0	0	2	0	0	0	0	0	0		5	12	191	Armenia	Ogbin	Thrombolite	Mid-ramp	Platform
2017.10.11E	46	3	3	0	0	0	0	0	0	0	0	0	7	0	0	0	0	0	0	0	0	0	0	0	0	0	0	0	0	0	1	0	0	0	0	0	0		5	60	136	Armenia	Ogbin	Thrombolite	Mid-ramp	Platform
2017.10.12C	22	8	0	0	0	0	0	0	1	0	0	0	0	0	0	0	0	0	0	0	2	0	0	0	0	0	0	0	1	0	7	0	0	0	0	0	0		6	41	156	Armenia	Chanakhchi Hill	Thrombolite	Mid-ramp	Platform
2017.10.12G	0	71	6	0	0	0	0	0	3	0	0	0	0	0	0	0	0	0	0	0	7	0	0	0	0	0	0	0	9	0	22	0	0	0	0	0	0		6	118	296	Armenia	Chanakhchi Hill	Thrombolite	Mid-ramp	Platform
2017.10.12H	0	1	2	0	0	0	0	0	1	0	0	0	0	0	0	0	0	0	0	0	5	0	0	0	0	0	0	0	1	0	3	0	0	0	0	0	0		6	13	172	Armenia	Chanakhchi Hill	Thrombolite	Mid-ramp	Platform
2017.10.12K	0	86	3	0	0	0	0	0	1	0	0	0	31	0	0	0	2	0	0	0	31	0	0	0	0	0	0	0	41	0	35	0	0	0	1	0	0		9	231	206	Armenia	Chanakhchi Hill	Thrombolite	Mid-ramp	Platform
2017.10.12J	0	18	0	0	0	0	0	0	0	0	0	0	0	0	0	0	0	0	0	0	3	0	0	0	0	0	0	0	3	0	2	0	0	0	0	0	0		4	26	167	Armenia	Chanakhchi Hill	Thrombolite	Mid-ramp	Platform
2017.10.12A	58	39	0	0	0	0	0	0	1		0	0	0	0	0	0	1	0	0	11	0	0	0	0	0	0	0	0	2	0	5	0	0	0	0	0	0		7	117	261	Armenia	Chanakhchi Hill	Thrombolite	Mid-ramp	Platform
2017.10.12D	0	4	0	0	0	0	0	0	0	0	0	0	0	0	0	0	0	0	0	1	1	0	0	0	0	0	0	0	2	0	1	0	0	0	0	0	0		5	9	114	Armenia	Chanakhchi Hill	Thrombolite	Mid-ramp	Platform
